# Supplementary material for: The vascular-cambium-specific transcription factor PtrSCZ1 and its homologue regulate cambium activity and affect xylem development in Populus trichocarpa
Source: Front Plant Sci. 2025 Mar 11;16:1546660. doi: 10.3389/fpls.2025.1546660 (PMC11933121; doi:10.3389/fpls.2025.1546660)
Supplement: Supplementary file 2 [file Table1.xlsx]

## Sheet: Sheet1
Table S1. Primers list
Usage	Gene ID	Forward Primer	Forward Primer Sequence	Reversed Primer	Reversed Primer Sequence
TF cloning into pENTR vector	Potri.001G273700	PtrSCZ1_F	CACCATGGCTTTTACAGTGGAT	PtrSCZ1_R	CTAATCGATCACTTCTGG
	Potri.009G068000	PtrSCZ3_F	CACCATGGCATTTACAGTGGAT	PtrSCZ3_R	CTATTCAATCGCTTCTGG
In Situ	Potri.001G273700	PtrSCZ1_in situ_F	CTTGTTATCTGAGATCCACAGGAG	PtrSCZ1_in situ_R	CGCTGATTATCTTCTGAGAGTGCA
	Potri.001G273700	PtrSCZ1_in situ-T7_F	GAATTGTAATACGACTCACTATAGGGCTTGTTATCTGAGATCCACAGGAG	PtrSCZ1_in situ-T7_R	GAATTGTAATACGACTCACTATAGGGCGCTGATTATCTTCTGAGAGTGCA
RT-qPCR	Potri.019G010400	RT_PtrActin_F	TGTTGCCCTTGACTATGAGCAGGA	RT_PtrActin_R	ACGGAATCTCTCAGCTCCAATGGT
	Potri.001G273700	RT_PtrSCZ1_F	CTGACCACATTGTGTCTTGG	RT_PtrSCZ1_R	CTGGTGATGGTGTTGGGATG
	Potri.009G068000	RT_PtrSCZ3_F	GCTTATAGAGCCGGGTTCTT	RT_PtrSCZ3_R	GGGACTCCAAAAAGCTTCAC
	Potri.006G126800	RT_PtrPAL1_F	CCATCCAGGTCAAATTGAGGCTGCT	RT_PtrPAL1_R	ACTTCTTAGCTGCCTTCATGTAAGCT
	Potri.008G038200	RT_PtrPAL2_F	CCTAGAAGCCATCACCAAGTTGCTC	RT_PtrPAL2_R	GTTTCTCCATTGGGTCCCACG
	Potri.016G091100	RT_PtrPAL3_F	CATCCAGGTCAAATTGAGGCTGCA	RT_PtrPAL3_R	ACTTCTTAGCTGCCTTCATGTAAGC
	Potri.010G224100	RT_PtrPAL4_F	GAGATGCTGGAAGCTATCACCAAAT	RT_PtrPAL4_R	GGCTCTCCATTGGGTCCAACT
	Potri.010G224200	RT_PtrPAL5_F	GAGATGCTGGAAGCTATCACCAAGC	RT_PtrPAL5_R	GGCTCTCCATTGGGTCCAACT
	Potri.013G157900	RT_PtrC4H1_F	AGTGCGCCATAGACCATATCCTC	RT_PtrC4H1_R	ATTGCAGCGACGTTGATGTTCTCA
	Potri.019G130700	RT_PtrC4H2_F	GaAATGTGCAATTGATCATATTTTG	RT_PtrC4H2_R	ATTGCAGCAACATTGATGTTCTCC
	Potri.006G033300	RT_PtrC3H3_F	GTATGACCTTAGTGAAGACACAATCAT	RT_PtrC3H3_R	CCCTTGGGTTCTTGATTAGCTC
	Potri.001G036900	RT_Ptr4CL3_F	ACTAGCCCATCCAGAGATATCCGA	RT_Ptr4CL3_R	TCATCTTCGGTGGCCTGAGACTTT
	Potri.003G188500	RT_Ptr4CL5_F	GTGATCATGCTCATCCTGCCAAGT	RT_Ptr4CL5_R	TTGGCAGCAGTAGTAATGGCACCT
	Potri.003G183900	RT_PtrHCT1_F	ATCAGCATGTAAGGCACGCGG	RT_PtrHCT1_R	TGCCAAAGTAACCAGGTGGAAGCGT
	Potri.001G042900	RT_PtrHCT6_F	AGATCAACATGCAAAGCACGTGA	RT_PtrHCT6_R	GCCAAAGTAACCAGGAGGGAGTTG
	Potri.003G059200	RT_PtrCSE1_F	GATACTGGCTGGCTGTTTCA	RT_PtrCSE1_R	CATGTAGCAGCGTAAACCGT
	Potri.001G175000	RT_PtrCSE2_F	GGTGACATGGACAAGATTGC	RT_PtrCSE2_R	AAGGCTGGTAAGCCCTTGTA
	Potri.009G099800	RT_PtrCCoAOMT1_F	CAGTAATTCAGAAAGCTGGTGTTGC	RT_PtrCCoAOMT1_R	GCATCCACAAAGATGAAATCAAAAC
	Potri.001G304800	RT_PtrCCoAOMT2_F	CCTTCCAACGCCAGGAAAGAGAGTA	RT_PtrCCoAOMT2_R	GTGGCCAACTTCTTGATGCCTTCCG
	Potri.008G136600	RT_PtrCCoAOMT3_F	TGATCGAACCTGCTGTAAAGGGCA	RT_PtrCCoAOMT3_R	TGCACACAGCAACCATAGAGGACA
	Potri.003G181400	RT_PtrCCR2_F	CGGTGATTCAGAAAGCTGGTCTGGA	RT_PtrCCR2_R	GCATCCACAAAGATGAAGTCATAAG
	Potri.009G095800	RT_PtrCAD1_F	GGCAAGCTGATCTTGATGGGTGTT	RT_PtrCAD1_R	TCCCGGTGATTGACTTTCTCCCAA
	Potri.005G117500	RT_PtrCAld5H1_F	AATCCAATATAGGCAAGCCTGTGAACG	RT_PtrCAld5H1_R	ATTTTTGGCCCCAAAAGCTGCTCTA
	Potri.007G016400	RT_PtrCAld5H2_F	AAGCCAATATAGGCAAGCCTGTGAATC	RT_PtrCAld5H2_R	ATTTTTAGCCCCGAAAGCTGCTCTG
	Potri.012G006400	RT_PtrAldOMT2_F	TCTTGAAGAATTGCTATGACGCCT	RT_PtrAldOMT2_R	GAATGCACTCAACAAGTATCACCTTG
	Potri.014G025300	PtrWOX4a_F	GGGAGAAGTGGAGAAAGATGAG	PtrWOX4a_R	CAAAGCATTCAAATGACCAGCTCC
	Potri.002G124100	PtrWOX4b_F	CTTGCCTCTTCTGACGAGA	PtrWOX4b_R	GAGTTCTCATTCCTCCCCT
	Potri.003G107600	PtrPXYa_F	CATGTCAGTCATTGCTGGGTCTT	PtrPXYa_R	CTCAGCATCGACCGACCTCTT
	Potri.005G101800	PtrWOX13a_F	AAGATCTTGCAGGAGGCA	PtrWOX13a_R	GTTTGTCTCAGAAATTTGT
	Potri.012G100200	PtrVCM1_F	GTAGTTCTTCTTCCTCCCAT	PtrVCM1_R	TCTTCAATCTCACGTCTCC
	Potri.015G098400	PtrVCM2_F	CCAACGCTCTAGATCCTTGGAG	PtrVCM2_R	ACTGTCGCTCCAGTTGCTTC
Construction of pBI121 vector	Potri.001G273700	PtrSCZ1_BamH1_F	CTAGGGATCCATGGCTTTTACAGTGGAT	PtrSCZ1_Xho1_R	CTAGCTCGAGATCGATCACTTCTGGATG
	Potri.009G068000	PtrSCZ3_BamH1_F	CTAGGGATCCATGGCATTTACAGTGGAT	PtrSCZ3_Xho1_R	CTAGCTCGAGTTCAATCGCTTCTGGATG
Constructions of CRISPR-Cas9	Potri.001G273700	sg_PtrSCZ1_F	GATTGTTTACTGTGGAGTCTCAAA	sg_PtrSCZ1_R	AAACTTTGAGACTCCACAGTAAAC
	Potri.009G068000	sg_PtrSCZ3_F	GATTGTTTACTGTGGAGTCTCAAA	sg_PtrSCZ3_R	AAACTTTGAGACTCCACAGTAAAC
mutant sequencing	Potri.001G273700	PtrPtrSCZ1_F	GATGAGAGAGAGACAGGAGCTTC	PtrPtrSCZ1_R	CGAACAAGACCCAACTGTAAGAG
	Potri.009G068000	PtrPtrSCZ3_F	CACATTGGACTTGCAGTTGTG	PtrPtrSCZ3_R	GGTTAGCTGGGATTGATACG
Construction of pUC19 vector	Potri.001G273700	PtrSCZ1_BamH1_F	CTAGGGATCCATGGCTTTTACAGTGGAT	PtrSCZ1_Xho1_R	CTAGCTCGAGATCGATCACTTCTGGATG
	Potri.009G068000	PtrSCZ3_BamH1_F	CTAGGGATCCATGGCATTTACAGTGGAT	PtrSCZ3_Xho1_R	CTAGCTCGAGTTCAATCGCTTCTGGATG
